# Supplementary material for: Biochemical and Hematological Markers in Workers with Chronical Exposure to Lead and Cadmium in Colombia
Source: Toxics. 2022 Sep 1;10(9):524. doi: 10.3390/toxics10090524 (PMC9502882; doi:10.3390/toxics10090524)
Supplement: Supplementary file 1 [file toxics-10-00524-s001.zip]

Archive with 1 entries (1 files):
- toxics-1828480-supplementary.pdf
